# Supplementary material for: Self-Assembled Carbon Metal–Organic Framework Oxides Derived from Two Calcination Temperatures as Anode Material for Lithium-Ion Batteries
Source: Molecules. 2024 Jul 29;29(15):3566. doi: 10.3390/molecules29153566 (PMC11314184; doi:10.3390/molecules29153566)
Supplement: Supplementary file 1 [file molecules-29-03566-s001.zip]

Archive with 1 entries (1 files):
- molecules-3078693-supplementary.pdf
